# Supplementary material for: Penicillium echinulatum secretome analysis reveals the fungi potential for degradation of lignocellulosic biomass
Source: Biotechnol Biofuels. 2016 Mar 17;9:66. doi: 10.1186/s13068-016-0476-3 (PMC4794826; doi:10.1186/s13068-016-0476-3)
Supplement: Supplementary file 2 — 10.1186/s13068-016-0476-3 Comparative analysis of the most expressed proteins in each condition for each Penicillium echinulatum strain. This comparative analysis was based on the list, in order, of ten proteins with more spectra found in each carbon source in the wild type 2HH and mutant S1M29 and also the most expressed proteins when analyzing both strains. [file 13068_2016_476_MOESM2_ESM.xls]

## Sheet: Plan1
		Wild type 2HH
		Glucose			Glycerol			SCB			Cellulose
	Position	Acession	Identified proteins	Total spectra	Acession	Identified proteins	Total spectra	Acession	Identified proteins	Total spectra	Acession	Identified proteins	Total spectra
	1	g1258.t1	Exo-β-1,3-glucanase	71.812	g5020.t1	Hypothetical protein PDE_06797	45.8	g2773.t1	Cellobiohydrolase I	81.3333	g2773.t1	Cellobiohydrolase I	107
	2	g7097.t1	Chitin glucanosyltransferase	41.112	g1378.t1	Peptidase S9, prolyl oligopeptidase	42.812	g1768.t1	D-xylose reductase	80.3333	g5908.t1	Filamentous hemagglutinin/adhesin	40
	3	g3357.t1	Hypothetical protein PDE_05699	38.801	g3760.t1	Hypothetical protein PDE_06089	26.026	g8113.t1	Hypothetical protein PDE_01252	28.6667	g5809.t1	Endoglucanase Cel5C	30.3333
	4	g1204.t1	GPI anchored cell wall protein	38.748	g8113.t1	Hypothetical protein PDE_01252	26.026	g5809.t1	Endoglucanase Cel5C	27.6667	g8473.t1	Endoglucanase 1	26.6667
	5	g347.t1	Lysophospholipase phospholipase B	33.855	g1080.t1	Chitinase1	25.359	g5493.t1	Cu,Zn superoxide dismutase SOD1	27.3333	g2400.t1	Actin	23
	6	g3495.t1	Chitosanase	30.354	g347.t1	Lysophospholipase phospholipase B	24.001	g8473.t1	Endoglucanase 1	19.3333	g8513.t1	Sorbitol/xylulose reductase	22.3333
	7	g284.t1	β-N-acetylhexosaminidase	29.258	g5908.t1	Filamentous hemagglutinin/adhesin	21.341	g5859.t1	Aminopeptidase 2	19.3333	g1025.t1	Endo-β-1,4-xylanase	20.6667
	8	g3775.t1	Tripeptidyl peptidase A	28.01	g5859.t1	Aminopeptidase 2	20.549	g5908.t1	Filamentous hemagglutinin/adhesin	17.6667	g1768.t1	D-xylose reductase	15.3333
	9	g2722.t1	Hypothetical protein PDE_02180	27.953	g2294.t1	Hypothetical protein PDE_00503	20.509	g8068.t1	Cellobiohydrolase II	16	g4052.t1	β-1,3-glucanosyltransferase	15
	10	g3760.t1	Hypothetical protein PDE_06089	27.294	g284.t1	β-N-acetylhexosaminidase	18.755	g4533.t1	Nucleoside diphosphate kinase	14	g4263.t1	GPI anchored cell wall protein	13.3333
		Mutant strain S1M29
		Glucose			Glycerol			SCB			Cellulose
	Position	Acession	Identified proteins	Total spectra	Acession	Identified proteins	Total spectra	Acession	Identified proteins	Total spectra	Acession	Identified proteins	Total spectra
	1	g4278.t1	Ubiquitin-40S ribosomal protein	92.686	g1080.t1	Chitinase1	104.86	g2773.t1	Cellobiohydrolase I	202.333	g2773.t1	Cellobiohydrolase I	80
	2	g3775.t1	Tripeptidyl peptidase A	86.864	g1378.t1	Peptidase S9, prolyl oligopeptidase	40.248	g8473.t1	Endoglucanase 1	75	g8068.t1	Cellobiohydrolase II	61.6667
	3	g2659.t1	Endo-β-1,4-glucanase	48.511	g1946.t1	Lipase	38.524	g5809.t1	Endoglucanase Cel5C	56	g8473.t1	Endoglucanase 1	59.3333
	4	g5607.t1	IgE binding protein	41.74	g1557.t1	Isoamyl alcohol oxidase	30.897	g8068.t1	Cellobiohydrolase II	46	g5809.t1	Endoglucanase Cel5C	58.3333
	5	g1557.t1	Isoamyl alcohol oxidase	34.87	g1651.t1	α-trehalase	23.209	g2645.t1	Xylanase	21.3333	g1259.t1	Hypothetical protein PDE_03110	30.3333
	6	g347.t1	Lysophospholipase phospholipase B	33.302	g5859.t1	Aminopeptidase 2	22.417	g3303.t1	Cellulose monooxygenase Cel61A	20	g4278.t1	Ubiquitin-40S ribosomal protein	30
	7	g7097.t1	Chitin glucanosyltransferase	32.457	g6766.t1	β-glucosidase I	16.736	g1768.t1	D-xylose reductase	14.6667	g2645.t1	Xylanase	27.3333
	8	g3357.t1	Hypothetical protein PDE_05699	17.904	g6527.t1	Aspartic endopeptidase	16.093	g2788.t1	Endoglucanase I	14.3333	g1946.t1	Lipase	19.3333
	9	g6365.t1	Related to Isoamyl alcohol oxidase	17.743	g5735.t1	α-mannosidase	16.048	g2291.t1	Endoglucanase II	13.3333	g5829.t1	β-1,4-mannanase	12
	10	g1258.t1	Exo-β-1,3-glucanase	14.901	g592.t1	Prolidase	15.214	g3996.t1	Endo-β-1,4-glucanase	11.6667	g3303.t1	Cellulose monooxygenase Cel61A	10.6667
		Both strains
	Position	Acession	Identified proteins	Total spectra
	1	g2773.t1	Cellobiohydrolase I	1414
	2	g8473.t1	Endoglucanase 1	542
	3	g5809.t1	Endoglucanase Cel5C	519
	4	g8068.t1	Cellobiohydrolase II	383
	5	g1768.t1	D-xylose reductase	339
	6	g5908.t1	Filamentous hemagglutinin/adhesin	271
	7	g4278.t1	Ubiquitin-40S ribosomal protein	268
	8	g7097.t1	Chitin glucanosyltransferase	201
	9	g2645.t1	Xylanase	177
	10	g1378.t1	Peptidase S9, prolyl oligopeptidase	161
			Additional file 2 (.xls)
			Comparative analysis of the most expressed proteins in each condition for each Penicillium echinulatum strain.
			This comparative analysis was based on the list, in order, of ten proteins with more spectra found in each carbon source in the wild type 2HH and mutant S1M29 and also the most expressed proteins when analyzing both strains.
