# Supplementary material for: Penicillium echinulatum secretome analysis reveals the fungi potential for degradation of lignocellulosic biomass
Source: Biotechnol Biofuels. 2016 Mar 17;9:66. doi: 10.1186/s13068-016-0476-3 (PMC4794826; doi:10.1186/s13068-016-0476-3)
Supplement: Supplementary file 3 — 10.1186/s13068-016-0476-3 Complete protein reports of Penicillium echinulatum strains in each condition. This table shows important data of proteomic analysis: number of peptides used for the identification and sequence coverage (%). [file 13068_2016_476_MOESM3_ESM.xls]

## Sheet: Additional file 3
Sequence Coverage Percentage																		Exclusive Unique Peptide Count
		Wild type 2HH								Mutant strain M29								Wild type 2HH								Mutant strain M29
Position	Accession Number	Glu	Gly	SCB 1	SCB 2	SCB 3	Cel 1	Cel 2	Cel 3	Glu	Gly	SCB 1	SCB 2	SCB 3	Cel 1	Cel 2	Cel 3	Glu	Gly	SCB 1	SCB 2	SCB 3	Cel 1	Cel 2	Cel 3	Glu	Gly	SCB 1	SCB 2	SCB 3	Cel 1	Cel 2	Cel 3
1	g2773.t1	0.0	0.0	0.367	0.369	0.117	0.348	0.192	0.35	0.0	0.0447	0.389	0.406	0.35	0.367	0.298	0.348	0	0	11	12	4	10	6	11	0	2	12	12	12	11	9	10
2	g8473.t1	0.0	0.0	0.22	0.22	0.23	0.308	0.159	0.411	0.0	0.0611	0.394	0.357	0.411	0.445	0.389	0.389	0	0	4	4	4	7	3	8	0	1	8	6	9	10	7	8
3	g5809.t1	0.0	0.0381	0.258	0.203	0.22	0.23	0.22	0.271	0.0	0.0244	0.276	0.271	0.276	0.303	0.248	0.303	0	1	9	8	8	10	8	10	0	1	11	10	11	12	12	12
4	g8068.t1	0.0	0.0	0.204	0.24	0.0258	0.107	0.03	0.107	0.0	0.0	0.204	0.204	0.204	0.307	0.35	0.369	0	0	5	6	1	3	1	3	0	0	5	5	5	7	10	11
5	g5908.t1	0.347	0.464	0.452	0.452	0.343	0.452	0.343	0.452	0.0	0.448	0.448	0.448	0.297	0.452	0.0795	0.347	6	8	7	7	5	7	5	7	0	6	6	6	4	7	1	6
6	g2645.t1	0.0	0.0	0.0	0.0339	0.0	0.324	0.155	0.213	0.0	0.0	0.356	0.424	0.424	0.424	0.53	0.475	0	0	0	1	0	9	4	7	0	0	11	13	12	13	14	13
7	g7097.t1	0.267	0.267	0.197	0.197	0.267	0.267	0.0	0.139	0.267	0.0	0.139	0.139	0.139	0.267	0.139	0.267	7	7	6	6	7	7	0	5	7	0	5	5	5	7	4	7
8	g1768.t1	0.0	0.0	0.508	0.505	0.401	0.345	0.0	0.354	0.0	0.0	0.298	0.263	0.238	0.0	0.273	0.0	0	0	10	10	10	7	0	9	0	0	7	6	4	0	6	0
9	g1080.t1	0.0735	0.301	0.0	0.0	0.0	0.0379	0.0356	0.0735	0.0	0.301	0.0	0.0	0.0	0.0379	0.0646	0.0356	2	10	0	0	0	1	1	2	0	10	0	0	0	1	3	1
10	g1378.t1	0.0	0.289	0.121	0.0837	0.0809	0.203	0.059	0.156	0.0	0.337	0.0	0.0219	0.0	0.0988	0.0809	0.0947	0	15	6	4	4	10	3	8	0	17	0	1	0	5	4	5
11	g5859.t1	0.0	0.18	0.226	0.151	0.114	0.149	0.115	0.114	0.0	0.131	0.0363	0.0193	0.0	0	0.0193	0.0	0	10	13	8	7	9	7	8	0	9	2	1	0	0	1	0
12	g6527.t1	0.0	0.264	0.264	0.264	0.229	0.264	0.0403	0.322	0.0	0.327	0.0403	0.108	0.0403	0.3	0.0	0.3	0	6	6	6	5	6	1	8	0	10	1	2	1	8	0	8
13	g1946.t1	0.0	0.085	0.0	0.0	0.0	0.0	0.0	0.0646	0.0	0.333	0.177	0.0612	0.126	0.333	0.177	0.333	0	1	0	0	0	0	0	1	0	6	3	1	2	7	3	7
14	g3775.t1	0.192	0.0	0.0185	0.0808	0.0421	0.0	0.0	0.0	0.192	0.0	0.0	0.0	0.0	0.192	0.15	0.0808	7	0	1	3	2	0	0	0	7	0	0	0	0	7	5	3
15	g1204.t1	0.0628	0.0628	0.0628	0.0628	0.0628	0.0628	0.0628	0.0628	0.0628	0.0628	0.0628	0.0628	0.0628	0.0628	0.0628	0.0628	2	2	2	2	2	2	2	2	2	2	1	2	2	2	2	2
16	g1557.t1	0.222	0.0772	0.0	0.103	0.0	0.0	0.0	0.0	0.183	0.225	0.0949	0.145	0.145	0.0949	0	0.17	7	2	0	3	0	0	0	0	7	8	4	4	4	4	0	6
17	g2788.t1	0.0	0.0	0.113	0.203	0.0	0.146	0.205	0.113	0.0	0.0	0.289	0.289	0.289	0.289	0.0711	0.266	0	0	3	4	0	3	4	2	0	0	9	9	9	8	1	7
18	g1258.t1	0.175	0.118	0.118	0.0611	0.0863	0.0358	0.0926	0.147	0.118	0.173	0.0358	0.0358	0.0358	0.118	0.0	0.118	6	3	3	2	3	1	2	4	4	5	1	1	1	3	0	3
19	g2291.t1	0.0	0.0	0.161	0.105	0.105	0.161	0.0	0.161	0.0	0.0	0.373	0.373	0.29	0.424	0.31	0.373	0	0	3	2	2	3	0	3	0	0	7	7	6	8	6	7
20	g4052.t1	0.303	0.303	0.171	0.128	0.128	0.368	0.23	0.299	0.0691	0.296	0.0691	0	0.0691	0.362	0.0	0.184	6	6	3	2	2	10	4	6	1	7	1	0	1	8	0	3
21	g2659.t1	0.212	0.0	0.0	0	0	0.055	0.0	0.147	0.212	0.0855	0.0	0.0	0.0	0.212	0.0	0.212	6	0	0	0	0	2	0	4	6	2	0	0	0	6	0	6
22	g284.t1	0.485	0.565	0.237	0.237	0.362	0.189	0.0	0.253	0.0	0.454	0.0	0.0	0.0	0.0	0.0	0.0	9	10	4	4	6	3	0	4	0	8	0	0	0	0	0	0
23	g244.t1	0.0	0.147	0.213	0.0948	0.136	0.155	0.0	0.168	0.0	0.155	0.0	0.0237	0	0.168	0.164	0.237	0	6	6	3	4	4	0	5	0	6	0	1	0	5	4	7
24	g4278.t1	0.0844	0.0	0.143	0.0844	0.0844	0.247	0.0584	0.143	0.247	0	0.0	0.0	0.0	0.188	0.247	0.247	1	0	2	1	1	3	1	2	3	0	0	0	0	2	3	3
25	g5829.t1	0.0	0.0	0.135	0.139	0.0388	0.162	0.089	0.224	0.0	0.112	0.0	0.0	0.0	0.139	0.167	0.247	0	0	4	4	1	4	3	4	0	2	0	0	0	3	5	5
26	g1025.t1	0.0	0.0	0.185	0.185	0.34	0.387	0.271	0.387	0.0	0.0	0.0	0.0	0.0	0.0801	0.149	0.0414	0	0	4	4	7	9	6	8	0	0	0	0	0	2	3	2
27	g347.t1	0.188	0.0903	0.0514	0.0514	0.0187	0.0576	0.0187	0.0187	0.165	0.0514	0.0187	0.0187	0.0	0.0685	0.12	0.12	6	4	2	2	1	2	1	1	6	4	1	1	0	3	3	5
28	g5735.t1	0.0	0.32	0.116	0.204	0.145	0.0902	0.116	0.137	0.0	0.361	0.0	0.0	0.0	0.151	0.0569	0	0	10	3	6	4	3	3	4	0	11	0	0	0	4	2	0
29	g3303.t1	0.0	0.0	0.108	0.108	0.16	0.0	0.0	0.0	0.0	0.0	0.508	0.548	0.508	0.508	0.508	0.208	0	0	1	1	2	0	0	0	0	0	6	7	6	6	6	3
30	g5167.t1	0.0	0.0	0.0	0.0402	0.0	0.0402	0	0.108	0.0	0.0	0.277	0.227	0.269	0.301	0.0402	0.251	0	0	0	1	0	1	0	3	0	0	7	6	7	9	1	7
31	g4263.t1	0.0	0.645	0.139	0.295	0.214	0.139	0.367	0.214	0.0	0.214	0.0	0.0	0.0	0.0	0.0	0.0	0	9	3	5	4	3	6	4	0	4	0	0	0	0	0	0
32	g3495.t1	0.39	0.253	0.059	0.059	0.059	0.059	0.0	0.059	0.059	0.059	0.0	0.0	0.0	0.059	0.059	0.059	7	5	1	1	1	1	0	1	1	1	0	0	0	1	1	1
33	g3831.t1	0.0	0.0	0.0979	0.112	0.106	0.287	0.21	0.39	0.0	0.0	0.0	0.0	0.0	0.0542	0.138	0.127	0	0	4	4	4	9	7	12	0	0	0	0	0	2	5	5
34	g6365.t1	0.0	0.0267	0.0	0.0519	0.0	0.193	0.0	0.0204	0.0519	0.302	0.0	0.0	0.0	0.0252	0.0991	0.17	0	1	0	2	0	7	0	1	3	11	0	0	0	1	4	6
35	g3996.t1	0.0	0.0	0.157	0.157	0.157	0.0805	0.0805	0.0805	0.0	0.0	0.301	0.356	0.208	0.263	0.356	0.131	0	0	2	2	2	1	1	1	0	0	4	5	3	4	5	2
36	g592.t1	0.0	0.0862	0.224	0.177	0.116	0.0884	0.0	0.0	0.0	0.11	0.0	0.0	0.0	0.0323	0.119	0.0	0	3	7	5	4	3	0	0	0	7	0	0	0	2	4	0
37	g5776.t1	0.116	0.203	0.0239	0.0239	0.0458	0.0777	0.0239	0.0837	0.0618	0.259	0.0	0.0	0.0	0.0	0.0757	0.0777	3	6	1	1	2	2	1	3	2	8	0	0	0	0	4	3
38	g5309.t1	0.0	0.169	0.16	0.119	0.148	0.165	0.0654	0.189	0.0	0.0	0.0	0.0	0.0	0.0	0.0	0.0	0	4	4	3	4	4	2	5	0	0	0	0	0	0	0	0
39	g6946.t1	0.0339	0.0993	0.0339	0.0722	0.0339	0.0609	0.0339	0.0384	0.0	0.0903	0.0339	0.0339	0.0	0.0655	0.0339	0.0339	1	3	1	2	1	2	1	2	0	3	1	1	0	3	1	1
40	g6338.t1	0.0	0.0408	0.0408	0.0626	0.0	0.0	0.0699	0.0218	0.0189	0.268	0.0	0.0	0.0	0.143	0.0	0.0	0	2	2	3	0	0	3	1	1	10	0	0	0	6	0	0
41	g5678.t1	0.0	0.0802	0.0321	0.107	0.0333	0.0951	0.0185	0.0	0.0	0.0185	0.0938	0.0617	0.0802	0.0951	0.0	0.0951	0	3	2	5	2	4	1	0	0	1	4	3	3	4	0	4
42	g1259.t1	0.0	0.0	0.0	0.0	0.0	0.326	0.0	0.242	0.242	0.0	0.0	0.0	0.0	0.326	0.326	0.326	0	0	0	0	0	3	0	2	2	0	0	0	0	3	3	3
43	g120.t1	0.0	0.0	0.0	0.0	0.0	0.0	0.0	0.0	0.0	0.118	0.0	0.0	0.0	0.146	0.109	0.146	0	0	0	0	0	0	0	0	0	5	0	0	0	5	4	5
44	g8160.t1	0.266	0.0977	0.0752	0.0551	0.0	0.0426	0.0	0.0	0.0551	0.13	0.0	0.0	0.0	0.0551	0.103	0.0977	6	2	2	1	0	1	0	0	3	3	0	0	0	1	3	3
45	g8513.t1	0.0	0.34	0.162	0.257	0.0755	0.125	0.0755	0.257	0.0	0.181	0.0755	0.0755	0.0	0.0	0.0755	0.0	0	5	3	3	1	2	1	3	0	2	1	1	0	0	1	0
46	g3760.t1	0.217	0.217	0.0	0.0	0.0	0.205	0.0	0.133	0.422	0.217	0.0	0.0	0.0	0	0.205	0.217	3	3	0	0	0	2	0	1	3	3	0	0	0	0	2	3
47	g992.t1	0.0	0.344	0.0353	0.0324	0.0912	0.376	0.229	0.212	0.0	0.0	0.0	0.0	0.0	0.0	0.0	0.0	0	7	1	1	2	8	5	5	0	0	0	0	0	0	0	0
48	g2787.t1	0.125	0.0	0.0	0.0	0	0.0	0.0	0.0	0.0	0.0	0	0.0	0	0.0724	0.0313	0.162	4	0	0	0	0	0	0	0	0	0	0	0	0	2	2	7
49	g4201.t1	0.0	0.0527	0.0181	0.0361	0.0	0.0181	0.0	0.0	0.0	0.0286	0.0	0.0	0.0	0.0	0.167	0.0843	0	3	1	2	0	1	0	0	0	1	0	0	0	0	7	4
50	g2200.t1	0.0	0.0	0.0	0.0	0.0	0.0334	0.0	0.0141	0.0	0.0	0.0	0.0	0.0	0.218	0	0.245	0	0	0	0	0	1	0	1	0	0	0	0	0	10	0	11
51	g5478.t1	0.0549	0.0339	0.0	0.0	0.0	0.0	0.0	0.0	0.144	0.275	0.0	0.0	0.0	0.0	0.0	0	2	1	0	0	0	0	0	0	5	9	0	0	0	0	0	0
52	g6766.t1	0.0	0.0174	0.0302	0.0128	0	0.0	0.0	0.0174	0.0174	0.148	0.0197	0.0	0	0.0	0.0	0.0	0	1	2	1	0	0	0	1	1	9	1	0	0	0	0	0
53	g8479.t1	0	0.0766	0.0	0.0	0.0	0.225	0.0	0.0	0.0743	0.0	0.0	0.0	0.0	0.0	0.0	0.0	0	3	0	0	0	7	0	0	2	0	0	0	0	0	0	0
54	g5020.t1	0.0	0.5	0.0	0.0	0.0	0.0	0.0	0.0	0.0	0.0	0.0	0.0	0.0	0.0	0.0	0.0	0	7	0	0	0	0	0	0	0	0	0	0	0	0	0	0
55	g7414.t1	0.0	0.0524	0.0524	0.0605	0.0242	0	0.0	0.0202	0.0	0.121	0.0	0.0	0.0	0.0	0.0	0.0	0	2	2	2	1	0	0	1	0	4	0	0	0	0	0	0
56	g4533.t1	0.0	0.113	0.285	0.113	0	0.113	0.0	0.212	0.0	0.212	0.113	0.0	0.0	0.0	0.212	0.0	0	1	3	1	0	1	0	2	0	2	1	0	0	0	2	0
57	g5115.t1	0.0	0.0456	0.0	0.0	0.0	0.0647	0	0.0839	0.0	0.17	0.0	0.0	0.0	0.0	0.0	0.0	0	2	0	0	0	2	0	2	0	5	0	0	0	0	0	0
58	g4879.t1	0.0458	0.187	0.0	0.0	0.0	0.0	0.0	0.0	0.0	0.197	0.0	0.0	0.0	0.0	0.0	0.0	2	6	0	0	0	0	0	0	0	7	0	0	0	0	0	0
59	g5496.t1	0.0	0.0537	0.0	0.0	0.0	0.0	0.0	0.0537	0.0	0.137	0.0	0.0	0.0	0.0278	0.0	0.0994	0	2	0	0	0	0	0	2	0	4	0	0	0	2	0	3
60	g3240.t1	0.0	0.0	0.0	0.0	0.0	0.196	0.0926	0.185	0.0	0.0	0.0	0.0	0.0	0.0	0.0	0.0	0	0	0	0	0	7	3	6	0	0	0	0	0	0	0	0
61	g2636.t1	0.0	0.0471	0.0908	0.0227	0.0227	0.0244	0.0	0.0471	0.0	0.136	0.0	0.0	0.0	0.0227	0.0471	0.0209	0	2	4	1	1	1	0	2	0	5	0	0	0	1	2	1
62	g980.t1	0.0	0.111	0.0	0.0415	0.0	0.0514	0	0.0	0.0	0.0829	0.0	0.0	0.0	0.0	0.0	0.0216	0	4	0	2	0	2	0	0	0	4	0	0	0	0	0	1
63	g1531.t1	0.0	0.0	0.19	0.19	0.128	0.0	0.0	0.0	0.0	0.0	0.0	0.0	0.0	0.0	0.0	0.0	0	0	4	4	3	0	0	0	0	0	0	0	0	0	0	0
64	g1097.t1	0	0.0	0.0	0.0	0.0	0.0	0.0	0.0	0.0	0.0	0.0566	0.0566	0.0	0.252	0.221	0.103	0	0	0	0	0	0	0	0	0	0	1	1	0	6	4	2
65	g1883.t1	0.0	0.0832	0	0.0832	0.0759	0.197	0.0	0.0	0.0	0.0235	0.0	0.0	0.0	0.0	0.0	0.0	0	3	0	3	3	8	0	0	0	1	0	0	0	0	0	0
66	g7861.t1	0.147	0.066	0	0.0	0	0.0	0.0	0.147	0.0	0.147	0.0	0.0	0.0	0.066	0.0	0.0	2	1	0	0	0	0	0	2	0	2	0	0	0	1	0	0
67	g5166.t1	0.0	0.0	0.0	0.0	0.0	0.0726	0.0	0.0726	0.0726	0.0	0.0726	0.0726	0.0726	0.0759	0.0726	0.0726	0	0	0	0	0	1	0	1	1	0	1	1	1	2	1	1
68	g5107.t1	0.316	0.0702	0.0	0.0702	0.0	0.145	0.0	0.0	0.316	0.0	0.0	0.0702	0.0702	0.0	0.0	0.0	4	1	0	1	0	2	0	0	4	0	0	1	1	0	0	0
69	g2722.t1	0.09	0.0	0.0	0.0	0.0	0.0	0.0	0.0	0.0	0.0	0.0	0.0	0.0	0.0	0.0	0.0	12	0	0	0	0	0	0	0	0	0	0	0	0	0	0	0
70	g1590.t1	0.143	0.023	0.0	0.0	0.0	0.023	0.0	0.0	0.0	0.023	0.0	0.0	0.0	0	0.0212	0.0936	5	1	0	0	0	1	0	0	0	1	0	0	0	0	1	5
71	g4880.t1	0.0	0.0	0	0	0	0.0	0.0	0.0769	0.22	0	0.0	0.0	0.0	0	0.0	0.0504	0	0	0	0	0	0	0	1	5	0	0	0	0	0	0	1
72	g8113.t1	0.0	0.113	0.113	0.0	0.113	0.0	0.0	0.0	0.0	0.113	0.0	0.0	0.0	0.0	0.0	0.0	0	2	2	0	2	0	0	0	0	2	0	0	0	0	0	0
73	g395.t1	0.0	0.0758	0.0	0.0	0.0	0.0	0.0	0.0339	0.0	0.0798	0.0	0.0	0.0	0.0	0.0	0.0	0	5	0	0	0	0	0	1	0	6	0	0	0	0	0	0
74	g5494.t1	0.0	0.154	0.0988	0.0	0.0432	0.154	0.0	0.0988	0.0432	0.0	0.0	0.0	0.0	0.0	0.0988	0.0	0	3	2	0	1	3	0	2	1	0	0	0	0	0	2	0
75	g3663.t1	0.0	0.11	0.0617	0.033	0.0617	0.033	0.0	0.0	0.0	0.15	0.0	0.0	0.0	0.0	0	0.033	0	3	2	1	2	1	0	0	0	5	0	0	0	0	0	1
76	g2258.t1	0.0	0.041	0.0	0.041	0	0	0.041	0.082	0.0	0.142	0.0	0.0	0.0	0.041	0.041	0.041	0	1	0	1	0	0	1	2	0	3	0	0	0	1	1	1
77	g2710.t1	0.0	0.0	0.187	0.233	0.0934	0.0	0.0	0.0	0.0	0.0	0.0	0	0.0661	0.0	0.0	0.0	0	0	3	4	2	0	0	0	0	0	0	0	1	0	0	0
78	g7606.t1	0.0	0.0314	0.0479	0.0479	0.0479	0.0479	0.0165	0.0479	0.0	0.0165	0.0	0.0	0.0	0.0	0.0	0.0	0	1	2	2	2	3	1	2	0	1	0	0	0	0	0	0
79	g2745.t1	0.0	0.0	0.109	0.0769	0.0414	0.0355	0.109	0.186	0.0	0.0	0.0	0.0	0.0	0.0	0.0	0.0	0	0	3	2	1	1	3	4	0	0	0	0	0	0	0	0
80	g5510.t1	0.154	0.0385	0.0	0.0385	0.0385	0.0	0.0	0.0	0.0	0.0	0.0385	0.0385	0	0.154	0.0385	0.112	3	1	0	1	1	0	0	0	0	0	1	1	0	3	1	2
81	g1100.t1	0.121	0.0	0.0	0.0	0.0	0.0877	0.0	0.0485	0.0	0.0	0.0	0.0	0.0	0.0261	0.0877	0.084	3	0	0	0	0	4	0	2	0	0	0	0	0	1	2	2
82	g2426.t1	0.0	0.173	0.0	0.0415	0.0366	0.173	0.0	0.078	0.0	0	0.0	0.0	0.0	0.0	0.0	0.0	0	4	0	1	1	4	0	2	0	0	0	0	0	0	0	0
83	g7745.t1	0.0	0.0528	0.0	0.0196	0.0	0.0196	0.0607	0	0.0	0.0607	0.0	0.0	0.0	0.0	0.0	0.0	0	2	0	1	0	1	2	0	0	4	0	0	0	0	0	0
84	g7274.t1	0.0	0.0	0.0682	0.143	0.143	0.032	0.0	0.0	0.0	0.0	0.0	0.0	0.0	0.0	0.0	0.0	0	0	2	4	4	1	0	0	0	0	0	0	0	0	0	0
85	g8551.t1	0.104	0.0	0.0	0.0	0.0	0.0	0.0	0.0	0.0	0.0	0.0	0.0	0.0	0.0	0.0	0.0	6	0	0	0	0	0	0	0	0	0	0	0	0	0	0	0
86	g2829.t1	0.317	0.0	0.0	0.0	0.0	0.0	0.0	0.0	0.145	0.0	0	0	0.0588	0.0	0.0	0.0588	3	0	0	0	0	0	0	0	2	0	0	0	1	0	0	1
87	g1420.t1	0.0	0.0	0.0	0.0	0.0	0.213	0.0	0.292	0.0	0.0	0.0	0.0	0.0	0.0	0.0	0.0	0	0	0	0	0	3	0	4	0	0	0	0	0	0	0	0
88	g7004.t1	0.0	0.0	0.0	0.0	0.0	0.0884	0	0.184	0.0	0.0	0.0	0.0	0.0	0.0	0.0	0.0	0	0	0	0	0	2	0	5	0	0	0	0	0	0	0	0
89	g2785.t1	0.188	0.0	0.0	0.0	0.0	0.0	0.0	0.0	0.0	0.0	0.0	0.0	0.0	0	0.0	0.107	3	0	0	0	0	0	0	0	0	0	0	0	0	0	0	2
90	g36.t1	0.0244	0.0	0.0	0.0	0.0	0.0	0.0	0.0	0.0633	0.0244	0.0	0.0	0.0	0.0	0.0	0.0	1	0	0	0	0	0	0	0	4	1	0	0	0	0	0	0
91	g2400.t1	0.0	0.0331	0.0	0.0	0.0873	0.0	0.12	0.0	0.0482	0.0	0.0	0.0	0.0	0.0	0.0	0.0	0	1	0	0	2	0	3	0	1	0	0	0	0	0	0	0
92	g5742.t1	0.0	0.299	0.0	0.0	0.0	0.0565	0.0	0.186	0.0	0.169	0.0	0.0	0.0	0.0565	0.0565	0.0	0	3	0	0	0	1	0	2	0	2	0	0	0	1	1	0
93	g8382.t1	0.0	0.0	0.0	0.0845	0.0845	0.0	0.0	0.0	0	0.0845	0.0	0.0	0.0	0.0	0.211	0.331	0	0	0	1	1	0	0	0	0	1	0	0	0	0	2	3
94	g7675.t1	0.0	0.035	0.131	0.035	0.103	0.035	0.0	0.0654	0.0	0.0	0.0	0.0	0.0	0.0	0.0	0.0	0	1	4	1	3	1	0	1	0	0	0	0	0	0	0	0
95	g8496.t1	0.0803	0.0	0.0	0.0	0.0	0.0	0.0	0.0	0.0	0.0	0.0	0.0	0.0	0.0	0.0	0.0	2	0	0	0	0	0	0	0	0	0	0	0	0	0	0	0
96	g2294.t1	0	0.318	0.0	0.0	0.0	0.0	0.0	0.0	0.0	0.389	0.0	0.0	0.0	0.0	0.0	0.0	0	4	0	0	0	0	0	0	0	4	0	0	0	0	0	0
97	g5607.t1	0.0	0.0	0.0	0.0	0.0	0.0	0.0	0.0	0.319	0.0	0.0	0.0	0.0	0.0	0.0	0.0	0	0	0	0	0	0	0	0	4	0	0	0	0	0	0	0
98	g1374.t1	0.103	0.0824	0.0	0.0	0.0	0.0	0.0	0.0	0.0	0.0594	0.0	0.0	0.0	0.0	0.0	0.0249	4	3	0	0	0	0	0	0	0	2	0	0	0	0	0	1
99	g6048.t1	0.0	0.199	0.0	0.0	0.0	0.0931	0	0	0.0	0.0	0.0	0.0	0.0	0.0	0.0	0.0	0	6	0	0	0	3	0	0	0	0	0	0	0	0	0	0
100	g1651.t1	0.0	0.0	0.0	0.0	0.0	0.0	0.0	0.0	0.0	0.0889	0.0	0.0	0.0	0.0	0.0	0.0	0	0	0	0	0	0	0	0	0	6	0	0	0	0	0	0
101	g6328.t1	0.364	0.0	0.0	0.333	0	0.162	0.0	0.0	0.333	0.0	0.0	0.0	0.0	0.0	0.0	0.0	3	0	0	2	0	1	0	0	2	0	0	0	0	0	0	0
102	g4035.t1	0.0	0.0581	0.0	0.0	0.0	0.0188	0.0188	0.0188	0.0	0.0462	0.0	0.0	0.0	0.0	0.0	0.0188	0	4	0	0	0	1	1	1	0	3	0	0	0	0	0	1
103	g315.t1	0.0	0.0	0.0	0.0	0.0	0.0	0.0	0.0	0.0	0	0.084	0.0331	0.0509	0.084	0.084	0.084	0	0	0	0	0	0	0	0	0	0	2	1	1	2	2	2
104	g7308.t1	0.0	0.141	0.0875	0.0875	0.0875	0.0	0.0	0.0	0.0	0.0	0.0	0.0875	0.0875	0.0	0.0	0.0	0	2	1	1	1	0	0	0	0	0	0	1	1	0	0	0
105	g3357.t1	0.0337	0.0	0.0	0.0	0.0	0.0	0.0	0.0	0.0337	0.0	0.0	0.0	0.0	0.0	0.0	0.0	3	0	0	0	0	0	0	0	2	0	0	0	0	0	0	0
106	g5493.t1	0.0	0.0	0.254	0.0	0.254	0.0	0.0	0.0	0.0	0.0	0.0	0.0	0.0	0.0	0.0	0.0	0	0	3	0	3	0	0	0	0	0	0	0	0	0	0	0
107	g50.t1	0.0	0.0549	0.0	0.0	0.0	0.0	0.0	0.0	0.0	0.122	0.0	0.0	0.0	0.122	0.0549	0.0549	0	1	0	0	0	0	0	0	0	2	0	0	0	2	1	1
108	g8051.t1	0.0289	0.0	0.0	0.0	0.0	0.0149	0.0	0.0	0.0	0.0	0.0	0.0	0.0	0.0289	0.0149	0.0289	2	0	0	0	0	1	0	0	0	0	0	0	0	2	1	2
109	g3158.t1	0.0	0.0	0.117	0.0469	0	0.0	0.0	0.0	0.0	0.0	0.0	0.0	0.0	0.0	0.0	0.0	0	0	5	2	0	0	0	0	0	0	0	0	0	0	0	0
110	g153.t1	0.0	0	0.126	0.126	0.126	0.215	0.0	0.126	0.0	0	0.0	0.0	0.0	0.0	0.0	0.0	0	0	1	1	1	2	0	1	0	0	0	0	0	0	0	0
111	g6709.t1	0.0	0.0441	0.0	0.0	0.0	0.0	0.0	0.0252	0.052	0.0189	0.0	0.0	0.0	0.0	0.0	0.0	0	2	0	0	0	0	0	1	2	1	0	0	0	0	0	0
112	g2799.t1	0.0	0.0	0	0.0794	0.0733	0.0367	0.0	0.0	0.0	0.0	0.0	0.0	0.0	0.0	0.0367	0.0	0	0	0	2	2	1	0	0	0	0	0	0	0	0	1	0
113	g3795.t1	0.0	0.0	0.0966	0.0462	0.0462	0.0462	0.0	0.0	0.0	0.0	0.0	0.0462	0.0	0.0	0.0	0.0	0	0	2	1	1	1	0	0	0	0	0	1	0	0	0	0
114	g1098.t1	0.0	0.0	0.0	0.0	0.0	0.0223	0.0	0.0	0.0	0.0	0.0	0.0	0.0	0.0223	0.0428	0.0634	0	0	0	0	0	1	0	0	0	0	0	0	0	1	2	2
115	g7872.t1	0.0	0.151	0.0	0.0	0.0	0.0	0.0	0.0	0.0	0.0342	0.0	0.0	0.0	0.0	0.0	0.0	0	4	0	0	0	0	0	0	0	2	0	0	0	0	0	0
116	g8342.t1	0.0	0.0	0.0754	0.0754	0.0687	0.0	0.0	0.0	0.0	0.0	0.0	0.0	0.0	0.0	0.0	0.0	0	0	2	2	2	0	0	0	0	0	0	0	0	0	0	0
117	g409.t1	0.0	0	0.0807	0.18	0.0994	0.0	0.0	0.18	0.0	0.0	0.0994	0.0	0.0	0.0	0.0	0.0	0	0	1	2	1	0	0	2	0	0	1	0	0	0	0	0
118	g760.t1	0.0	0.0	0.0	0.0949	0	0.0	0.0	0.0876	0.0	0.0949	0.0	0.0	0.0	0.0	0.182	0.0949	0	0	0	1	0	0	0	1	0	1	0	0	0	0	2	1
119	g7391.t1	0.0	0.126	0.0	0.0	0.0	0.0	0.0616	0.0	0.0	0.188	0.0	0.0	0.0	0.0	0.0	0.0	0	3	0	0	0	0	1	0	0	3	0	0	0	0	0	0
120	g7131.t1	0.0	0.041	0.0169	0.0805	0.0	0.0226	0.0	0.0	0.0	0.024	0.0	0.0	0.0	0.0	0.0	0.0	0	2	1	4	0	1	0	0	0	1	0	0	0	0	0	0
121	g5086.t1	0.0	0.0	0.0	0.0	0.0	0.0	0.0	0.026	0.0	0.0	0.026	0.0	0.0	0.026	0.0	0.0748	0	0	0	0	0	0	0	1	0	0	1	0	0	1	0	3
122	g7218.t1	0.0	0.0278	0.0	0.0	0.0	0.203	0.0	0.0304	0.0	0.0	0.0	0.0	0.0	0.0	0.0	0.0	0	1	0	0	0	5	0	1	0	0	0	0	0	0	0	0
123	g2296.t1	0.0	0.0	0.0	0.0193	0.0	0.0	0.0	0.0	0.0	0.0615	0.0	0.0	0.0	0.0	0.0138	0.0	0	0	0	1	0	0	0	0	0	5	0	0	0	0	1	0
124	g8122.t1	0	0.0	0.0	0.0	0.0	0.0	0.0	0.0	0.0	0.112	0.0	0.0	0.0	0.112	0.154	0.154	0	0	0	0	0	0	0	0	0	1	0	0	0	1	2	2
125	g1191.t1	0.0261	0.0	0	0.0242	0.0	0.0	0.0	0.0	0.0	0.0	0.0	0.0	0.0	0.0261	0.0447	0.0	2	0	0	1	0	0	0	0	0	0	0	0	0	1	2	0
126	g597.t1	0.0	0.0635	0.0	0.0	0.0	0.196	0.0	0	0.0	0.0	0.0	0.0	0.0	0.0	0.0	0.0	0	1	0	0	0	3	0	0	0	0	0	0	0	0	0	0
127	g6870.t1	0.0	0.0144	0.0	0.0	0.0	0.0	0.0313	0	0.0	0.0457	0.0	0.0	0.0	0.0	0.0	0.0	0	1	0	0	0	0	1	0	0	2	0	0	0	0	0	0
128	g2707.t1	0.0	0.0	0.0	0.0	0.0	0.0556	0.0	0.0	0.0	0.0	0.0	0.0556	0	0.0	0.103	0.103	0	0	0	0	0	1	0	0	0	0	0	1	0	0	2	2
129	g7547.t1	0.0	0.0439	0.0	0.0	0.0	0.0	0.0	0.0	0.0	0.0424	0.0	0.0	0.0	0.0	0.0	0.0	0	2	0	0	0	0	0	0	0	2	0	0	0	0	0	0
130	g2491.t1	0.0	0.0478	0.0	0.0	0.0	0.0996	0.0	0.147	0.0	0.0	0.0	0.0	0.0	0.0	0.0	0.0	0	1	0	0	0	2	0	3	0	0	0	0	0	0	0	0
131	g6667.t1	0.0	0.0295	0.0	0.0	0.0	0.0	0.0	0.0	0.0	0.017	0.0	0.0	0.0	0.0	0.0	0.0	0	2	0	0	0	0	0	0	0	1	0	0	0	0	0	0
132	g7753.t1	0.0	0.0839	0.0	0.0	0.0	0.0	0.0594	0	0.0	0.0	0.0	0.0	0.0	0.0	0.0	0.0	0	2	0	0	0	0	1	0	0	0	0	0	0	0	0	0
133	g6008.t1	0.0875	0.0	0.0	0.0	0.0	0.0	0.0	0.0	0.207	0.0	0.0	0.0	0.0	0.0	0.0	0.0	1	0	0	0	0	0	0	0	3	0	0	0	0	0	0	0
134	g708.t1	0.117	0.0966	0.0	0.0	0.0	0.0	0.0	0.0	0.0	0.0	0.0	0.0	0.0	0.0	0.0	0.0	3	3	0	0	0	0	0	0	0	0	0	0	0	0	0	0
135	g3950.t1	0.0	0.0511	0.0	0.0	0.0	0.0	0.0	0.0	0.0	0.187	0.0	0.0	0.0	0.0	0.0	0.0	0	1	0	0	0	0	0	0	0	4	0	0	0	0	0	0
136	g3947.t1	0.0	0.145	0.0	0.0	0.0	0.0	0.0	0.0	0.0	0.0	0.0	0.0	0.0	0.0	0.0	0.0	0	5	0	0	0	0	0	0	0	0	0	0	0	0	0	0
137	g4614.t1	0.0	0.0951	0	0.0	0.0	0.0	0.0	0.0	0.0	0.0918	0.0	0.0	0.0	0.0	0.0	0.0	0	2	0	0	0	0	0	0	0	2	0	0	0	0	0	0
138	g7292.t1	0.0	0.0132	0.0	0.0	0.0	0.0	0.0	0.0	0.0	0.0244	0.0	0.0	0.0	0.0	0.0	0.0	0	1	0	0	0	0	0	0	0	2	0	0	0	0	0	0
139	g5823.t1	0.0317	0.0677	0.0	0.0	0.0	0.0	0.0	0.0	0.0	0.0	0.0	0.0	0.0	0.0	0.0317	0	1	2	0	0	0	0	0	0	0	0	0	0	0	0	1	0
140	g5807.t1	0.0	0.0	0.0831	0.0	0.0386	0.0	0.0	0.0	0.0	0.0	0.0	0.0	0.0	0.0	0.0	0.0	0	0	2	0	1	0	0	0	0	0	0	0	0	0	0	0
141	g1708.t1	0.0	0.0	0.0	0.0	0.0	0.0609	0.0	0.0376	0.0	0.0376	0.0	0.0	0.0	0.0	0.0	0.0609	0	0	0	0	0	2	0	1	0	1	0	0	0	0	0	2
142	g608.t1	0.0	0.0	0.0	0.0	0.0	0.103	0.0	0.0	0.0616	0.0	0.0	0.0	0.0	0.0	0.0	0.0	0	0	0	0	0	2	0	0	1	0	0	0	0	0	0	0
143	g6368.t1	0.0	0.0699	0.0	0.0	0.0	0.0	0.0373	0.0	0.0	0.0	0.0	0.0	0.0	0.0	0.0	0.0	0	2	0	0	0	0	1	0	0	0	0	0	0	0	0	0
144	g371.t1	0.0	0.0	0.0	0.0	0.0	0.0	0.0	0.0	0.0	0.0	0.0	0.0	0.0	0.0	0.0991	0.0264	0	0	0	0	0	0	0	0	0	0	0	0	0	0	3	1
145	g4641.t1	0.0596	0.0	0.0	0.0	0.0	0.0	0.0	0.0	0.0	0	0.0	0.0	0.0	0.0	0.0	0.0	3	0	0	0	0	0	0	0	0	0	0	0	0	0	0	0
146	g4939.t1	0.0	0.0	0.0	0.0	0.0	0.0	0.0	0.0	0.368	0.0	0.0	0.0	0.0	0.0	0.0	0.0	0	0	0	0	0	0	0	0	3	0	0	0	0	0	0	0
147	g4250.t1	0.0	0.0	0.0	0.0	0.0	0.0	0.0	0	0.0	0.0	0.0	0.0	0.0	0.0432	0.0	0.0749	0	0	0	0	0	0	0	0	0	0	0	0	0	1	0	2
148	g989.t1	0.0	0.0305	0.0	0.0	0.0	0.0	0.0	0.0	0.0	0.053	0.0	0.0	0.0	0.0	0.0	0.0	0	1	0	0	0	0	0	0	0	2	0	0	0	0	0	0
149	g5109.t1	0.0	0	0.0	0.0	0.0	0.0	0	0.0	0.0	0.0	0.0	0.0	0.0	0.0626	0.0	0.0	0	0	0	0	0	0	0	0	0	0	0	0	0	2	0	0
150	g1092.t1	0.0	0.0	0.0	0.0	0.0	0.222	0.0	0.0	0.0	0.0	0.0	0.0	0.0	0.0	0.0	0.0	0	0	0	0	0	3	0	0	0	0	0	0	0	0	0	0
151	g4522.t1	0.0	0.0714	0.0	0.0	0.0	0.0	0.0	0.0	0.0	0.0	0.0	0.0	0.0	0.0	0.0	0.0	0	2	0	0	0	0	0	0	0	0	0	0	0	0	0	0
152	g3609.t1	0.0	0.0	0.0	0.0	0.0	0.0752	0.0	0.0	0.0	0.0	0.0	0.0	0.0	0.0	0.0	0.0	0	0	0	0	0	2	0	0	0	0	0	0	0	0	0	0
153	g7764.t1	0.0	0.142	0.0	0.0	0.0	0.0	0.0	0.0	0.0	0.0	0.0	0.0	0.0	0.0	0.0	0.0	0	2	0	0	0	0	0	0	0	0	0	0	0	0	0	0
154	g3656.t1	0.0712	0.0	0.0	0.0	0.0	0.0	0.0	0.0	0.0	0.0712	0.0	0.0	0.0	0.0	0.0	0.0	2	0	0	0	0	0	0	0	0	2	0	0	0	0	0	0
155	g7393.t1	0.0	0.0	0.0	0.0	0.0	0.0	0.0	0.0	0.0	0.0801	0.0	0.0	0.0	0.0	0.0	0.0	0	0	0	0	0	0	0	0	0	2	0	0	0	0	0	0
156	g3371.t1	0.0	0	0.0	0.0	0.0	0.0	0.0	0.189	0.0	0.0	0.0	0.0	0.0	0.0	0.0	0.0	0	0	0	0	0	0	0	2	0	0	0	0	0	0	0	0
157	g2790.t1	0.0	0.0	0.0	0.0	0.0	0.0	0.0	0.0	0.0	0.0	0.0	0.0	0.0	0.0	0.0	0.0995	0	0	0	0	0	0	0	0	0	0	0	0	0	0	0	3
158	g1074.t1	0.0	0.0	0.0	0.0	0.0	0.0	0.0	0.0	0.0	0.0417	0.0	0.0	0.0	0.0	0.0	0.0	0	0	0	0	0	0	0	0	0	2	0	0	0	0	0	0
159	g1652.t1	0.0	0.0	0.0	0.0	0.0	0.0	0.0	0.0	0.0	0.0342	0.0	0.0	0.0	0.0	0.0	0.0	0	0	0	0	0	0	0	0	0	2	0	0	0	0	0	0
160	g2794.t1	0.0	0.0585	0.0	0.0	0.0	0.0	0.0	0.0	0.0	0.0	0.0	0.0	0.0	0.0	0.0	0.0	0	2	0	0	0	0	0	0	0	0	0	0	0	0	0	0
161	g351.t1	0.0	0.0	0.0	0.0	0.0	0.0	0.0	0.0	0.0399	0.0	0.0	0.0	0.0	0.0	0.0	0.0	0	0	0	0	0	0	0	0	2	0	0	0	0	0	0	0
162	g5790.t1	0.0	0.0638	0.0	0.0	0.0	0.0	0.0	0.0	0.0	0.0	0.0	0.0	0.0	0.0	0.0	0.0	0	2	0	0	0	0	0	0	0	0	0	0	0	0	0	0
163	g5953.t1	0.0	0.0	0.0	0.0	0.0	0.0	0.0	0.0	0.0	0.0	0.0	0.0	0.0698	0.0	0.0	0.0	0	0	0	0	0	0	0	0	0	0	0	0	2	0	0	0
164	g8197.t1	0.0	0.0	0.0	0.0	0.0	0.0	0.0	0.0	0.234	0.0	0.0	0.0	0.0	0.0	0.0	0.0	0	0	0	0	0	0	0	0	2	0	0	0	0	0	0	0
165	g8526.t1	0.0	0.0	0.0	0.0	0.0	0.0	0.0	0.0	0.234	0.0	0.0	0.0	0.0	0.0	0.0	0.0	0	0	0	0	0	0	0	0	2	0	0	0	0	0	0	0
	Additional file 3 (.xls)
	Complete protein reports of Penicillium echinulatum strains in each condition.
	This table shows important data of proteomic analysis: number of peptides used for the identification and sequence coverage (%).
